# Supplementary material for: Contrasting Catalytic Pathways in Lignin Pyrolysis: Deoxygenative Cracking over HZSM-5 Versus Repolymerization–Coking over Activated Carbon
Source: Polymers (Basel). 2026 Feb 4;18(3):408. doi: 10.3390/polym18030408 (PMC12900008; doi:10.3390/polym18030408)
Supplement: Supplementary file 1 [file polymers-18-00408-s001.zip]

Archive with 1 entries (1 files):
- polymers-4121277-supplementary.pdf
